# Supplementary material for: Low-Cost Source Measure Unit (SMU) to Characterize Sensors Built on Graphene-Channel Field-Effect Transistors
Source: Sensors (Basel). 2024 Jun 14;24(12):3841. doi: 10.3390/s24123841 (PMC11207584; doi:10.3390/s24123841)
Supplement: Supplementary file 1 [file sensors-24-03841-s001.zip]

Archive with 1 entries (1 files):
- sensors-3028006-supplementary.pdf
